# Supplementary material for: Comprehensively prognostic and immunological analysis of snail family transcriptional repressor 2 in pan-cancer and identification in pancreatic carcinoma
Source: Front Immunol. 2023 May 11;14:1117585. doi: 10.3389/fimmu.2023.1117585 (PMC10213725; doi:10.3389/fimmu.2023.1117585)
Supplement: Supplementary file 7 [file Table_1.xlsx]

## Sheet: Sheet1
Supplementary Table1. Reagents and Antibodies
REAGENT	SOURCE	IDENTIFIER
Rabbit Anti-SNAI2	Proteintech	Cat# 12129-1-AP
Rabbit Anti- Alpha Tubulin	Proteintech	Cat# 11224-1-AP
N-cadherin	Proteintech	Cat# 22018-1-AP
E-cadherin	Proteintech	Cat#20874-1-AP
Vimentin	Proteintech	Cat#10366-1-AP
Fetal bovine serum	Gibco	Cat# 10099141
PBS	ZSGB-BIO	Cat# ZLI 9061
Penicillin-Streptomycin	Thermo Fisher	15140122
PrimeScript RT Reagent Kit	TaKaRa	Cat# RR073A
SYBR Green PCR Master Mix	TaKaRa	Cat# RR420
