# Supplementary material for: Comprehensively prognostic and immunological analysis of snail family transcriptional repressor 2 in pan-cancer and identification in pancreatic carcinoma
Source: Front Immunol. 2023 May 11;14:1117585. doi: 10.3389/fimmu.2023.1117585 (PMC10213725; doi:10.3389/fimmu.2023.1117585)
Supplement: Supplementary file 9 [file Table_3.xlsx]

## Sheet: Sheet1
Study of Origin	Sample ID	Cancer Type	Cancer Type Detailed	Protein Change	Annotation	Functional Impact	Mutation Type	Variant Type	Copy #	COSMIC	MS	VS	Center	Chromosome	Start Pos	End Pos	Ref	Var	HGVSg	HGVSc	Allele Freq (T)	Allele Freq (N)	Variant Reads	Ref Reads	Variant Reads (Normal)	Ref Reads (Normal)	# Mut in Sample	Exon	gnomAD	ClinVar	dbSNP	SIGNAL	Diagnosis Age	Neoplasm Disease Stage American Joint Committee on Cancer Code	American Joint Committee on Cancer Publication Version Type	Aneuploidy Score	TCGA PanCanAtlas Cancer Type Acronym	Last Communication Contact from Initial Pathologic Diagnosis Date	Birth from Initial Pathologic Diagnosis Date	Last Alive Less Initial Pathologic Diagnosis Date Calculated Day Value	Disease Free (Months)	Disease Free Status	Months of disease-specific survival	Disease-specific Survival status	Ethnicity Category	Form completion date	Fraction Genome Altered	Neoplasm Histologic Grade	Neoadjuvant Therapy Type Administered Prior To Resection Text
Thyroid Carcinoma (TCGA, PanCancer Atlas)	TCGA-EM-A3FR-01	Thyroid Cancer	Papillary Thyroid Cancer	A173T	OncoKB: NA;CIViC: NA;MyCancerGenome: not present;CancerHotspot: no;3DHotspot: no	MutationAssessor: impact: neutral, score: -0.04;SIFT: impact: deleterious, score: 0;Polyphen-2: impact: probably_damaging, score: 0.997	Missense_Mutation	SNP	Diploid	1	.	.	.	8	49832563	49832563	C	T	8:g.49832563C>T	ENST00000020945.1:c.517G>A	0.4		35	52		66	16	44960			rs1806137197		55	STAGE III	7TH	0	THCA	457	-20349	0	15.0245	0:DiseaseFree	15.0245	0:ALIVE OR DEAD TUMOR FREE		5/18/12	0		No
Ovarian Serous Cystadenocarcinoma (TCGA, PanCancer Atlas)	TCGA-24-2267-01	Ovarian Epithelial Tumor	Serous Ovarian Cancer	N134D	OncoKB: NA;CIViC: NA;MyCancerGenome: not present;CancerHotspot: no;3DHotspot: no	MutationAssessor: impact: neutral, score: 0.105;SIFT: impact: tolerated, score: 0.32;Polyphen-2: impact: benign, score: 0.102	Missense_Mutation	SNP	Gain	3	.	.	.	8	49832680	49832680	T	C	8:g.49832680T>C	ENST00000020945.1:c.400A>G	0.14		31	183		232	125	44960					58			10	OV	1446	-21293	0	16.8327	1:Recurred/Progressed	47.5392	1:DEAD WITH TUMOR		3/16/10	0.6457	G3	No
Glioblastoma Multiforme (TCGA, PanCancer Atlas)	TCGA-14-1823-01	Glioblastoma	Glioblastoma Multiforme	N219K	OncoKB: NA;CIViC: NA;MyCancerGenome: not present;CancerHotspot: no;3DHotspot: no	MutationAssessor: impact: neutral, score: 0.495;SIFT: impact: deleterious, score: 0.01;Polyphen-2: impact: benign, score: 0.003	Missense_Mutation	SNP	ShallowDel	1	.	.	.	8	49831516	49831516	G	T	8:g.49831516G>T	ENST00000020945.1:c.657C>A	0.14	0.0095	15	89	1	104	56	44988					58			25	GBM	543	-21384	0			17.8519	1:DEAD WITH TUMOR		2009-01-09	0.7423		No
Glioblastoma Multiforme (TCGA, PanCancer Atlas)	TCGA-06-6701-01	Glioblastoma	Glioblastoma Multiforme	N134S	OncoKB: NA;CIViC: NA;MyCancerGenome: not present;CancerHotspot: no;3DHotspot: no	MutationAssessor: impact: neutral, score: 0.26;SIFT: impact: tolerated, score: 0.69;Polyphen-2: impact: benign, score: 0.003	Missense_Mutation	SNP	Diploid	3	.	.	.	8	49832679	49832679	T	C	8:g.49832679T>C	ENST00000020945.1:c.401A>G	0.42		58	80		153	34	44960	7.95273e-06		rs200799419		60			0	GBM	151	-22051	0			4.96433	0:ALIVE OR DEAD TUMOR FREE	Not Hispanic Or Latino	9/14/11	0.0498		No
Lung Squamous Cell Carcinoma (TCGA, PanCancer Atlas)	TCGA-66-2785-01	Non-Small Cell Lung Cancer	Lung Squamous Cell Carcinoma	R205K	OncoKB: NA;CIViC: NA;MyCancerGenome: not present;CancerHotspot: no;3DHotspot: no	MutationAssessor: impact: neutral, score: 0.595;SIFT: impact: deleterious, score: 0;Polyphen-2: impact: probably_damaging, score: 0.999	Missense_Mutation	SNP	ShallowDel	3	.	.	.	8	49832466	49832466	C	T	8:g.49832466C>T	ENST00000020945.1:c.614G>A	0.17		25	119		174	1028	44960					65	STAGE IB	6TH	17	LUSC	60	-23772	0			1.97258	0:ALIVE OR DEAD TUMOR FREE		2003-07-11	0.6464		No
Lung Squamous Cell Carcinoma (TCGA, PanCancer Atlas)	TCGA-21-1076-01	Non-Small Cell Lung Cancer	Lung Squamous Cell Carcinoma	P43Q	OncoKB: NA;CIViC: NA;MyCancerGenome: not present;CancerHotspot: no;3DHotspot: no	MutationAssessor: impact: medium, score: 2.64;SIFT: impact: deleterious, score: 0.01;Polyphen-2: impact: probably_damaging, score: 0.963	Missense_Mutation	SNP	Diploid	1	.	.	.	8	49832952	49832952	G	T	8:g.49832952G>T	ENST00000020945.1:c.128C>A	0.15		39	213		348	291	44960					54	STAGE IB		32	LUSC	1852	-19863	0			60.887	0:ALIVE OR DEAD TUMOR FREE	Not Hispanic Or Latino	2003-03-10	0.0804		No
Lung Squamous Cell Carcinoma (TCGA, PanCancer Atlas)	TCGA-21-5787-01	Non-Small Cell Lung Cancer	Lung Squamous Cell Carcinoma	D98Y	OncoKB: NA;CIViC: NA;MyCancerGenome: not present;CancerHotspot: no;3DHotspot: no	MutationAssessor: impact: medium, score: 2.175;SIFT: impact: tolerated, score: 0.06;Polyphen-2: impact: benign, score: 0.174	Missense_Mutation	SNP	Gain	1	.	.	.	8	49832788	49832788	C	A	8:g.49832788C>A	ENST00000020945.1:c.292G>T	0.28		48	126		124	376	44960					65	STAGE IIIA		23	LUSC	329	-24071	0			10.8163	1:DEAD WITH TUMOR	Not Hispanic Or Latino	2005-03-11	0.4027		No
Lung Squamous Cell Carcinoma (TCGA, PanCancer Atlas)	TCGA-39-5011-01	Non-Small Cell Lung Cancer	Lung Squamous Cell Carcinoma	D119N	OncoKB: NA;CIViC: NA;MyCancerGenome: not present;CancerHotspot: no;3DHotspot: no	MutationAssessor: impact: low, score: 1.355;SIFT: impact: tolerated, score: 0.48;Polyphen-2: impact: benign, score: 0.003	Missense_Mutation	SNP	ShallowDel		.	.	.	8	49832725	49832725	C	T	8:g.49832725C>T	ENST00000020945.1:c.355G>A	0.25		65	196		267	581	44960					70	STAGE IA	6TH	17	LUSC	4053	-25788	0	18.5751	1:Recurred/Progressed	133.248	0:ALIVE OR DEAD TUMOR FREE	Not Hispanic Or Latino	2012-03-10	0.0843		No
Bladder Urothelial Carcinoma (TCGA, PanCancer Atlas)	TCGA-K4-A54R-01	Bladder Cancer	Bladder Urothelial Carcinoma	E110K	OncoKB: NA;CIViC: NA;MyCancerGenome: not present;CancerHotspot: no;3DHotspot: no	MutationAssessor: impact: low, score: 1.355;SIFT: impact: tolerated, score: 0.82;Polyphen-2: impact: benign, score: 0.024	Missense_Mutation	SNP	Diploid	1	.	.	.	8	49832752	49832752	C	T	8:g.49832752C>T	ENST00000020945.1:c.328G>A	0.32		60	125		168	842	44960					59	STAGE II	7TH	5	BLCA	842	-21601	0	27.6819	0:DiseaseFree	27.6819	0:ALIVE OR DEAD TUMOR FREE	Not Hispanic Or Latino	4/17/13	0.2937	High Grade	No
Bladder Urothelial Carcinoma (TCGA, PanCancer Atlas)	TCGA-YC-A89H-01	Bladder Cancer	Bladder Urothelial Carcinoma	G51E	OncoKB: NA;CIViC: NA;MyCancerGenome: not present;CancerHotspot: no;3DHotspot: no	MutationAssessor: impact: low, score: 1.385;SIFT: impact: tolerated, score: 0.94;Polyphen-2: impact: benign, score: 0.015	Missense_Mutation	SNP	Gain		.	.	.	8	49832928	49832928	C	T	8:g.49832928C>T	ENST00000020945.1:c.152G>A	0.33		43	88		142	1368	44960					78	STAGE II	7TH	4	BLCA	573	-28741	0	18.8381	0:DiseaseFree	18.8381	0:ALIVE OR DEAD TUMOR FREE	Not Hispanic Or Latino	2/21/14	0.078	High Grade	No
Bladder Urothelial Carcinoma (TCGA, PanCancer Atlas)	TCGA-ZF-A9RC-01	Bladder Cancer	Bladder Urothelial Carcinoma	H217Y	OncoKB: NA;CIViC: NA;MyCancerGenome: not present;CancerHotspot: no;3DHotspot: no	MutationAssessor: impact: neutral, score: 0.205;SIFT: impact: deleterious, score: 0.03;Polyphen-2: impact: benign, score: 0.348	Missense_Mutation	SNP	Diploid		.	.	.	8	49831524	49831524	G	A	8:g.49831524G>A	ENST00000020945.1:c.649C>T	0.09		4	41		80	846	44988					77	STAGE III	6TH	25	BLCA	2868	-28275	0	94.2894	0:DiseaseFree	94.2894	0:ALIVE OR DEAD TUMOR FREE	Not Hispanic Or Latino	11/15/14	0.2899	High Grade	No
Bladder Urothelial Carcinoma (TCGA, PanCancer Atlas)	TCGA-ZF-AA51-01	Bladder Cancer	Bladder Urothelial Carcinoma	X209_splice	OncoKB: NA;CIViC: NA;MyCancerGenome: not present;CancerHotspot: no;3DHotspot: no	MutationAssessor: NA;SIFT: NA;Polyphen-2: NA	Splice_Site	SNP	Gain		.	.	.	8	49832453	49832453	A	T	8:g.49832453A>T	ENST00000020945.1:c.625+2T>A	0.35		34	62		58	627						69	STAGE II	6TH	23	BLCA	1714	-25484	0	56.3501	0:DiseaseFree	56.3501	0:ALIVE OR DEAD TUMOR FREE	Not Hispanic Or Latino	11/15/14	0.5642	High Grade	No
Kidney Renal Clear Cell Carcinoma (TCGA, PanCancer Atlas)	TCGA-CW-6093-01	Renal Clear Cell Carcinoma	Renal Clear Cell Carcinoma	E110V	OncoKB: NA;CIViC: NA;MyCancerGenome: not present;CancerHotspot: no;3DHotspot: no	MutationAssessor: impact: low, score: 1.355;SIFT: impact: tolerated, score: 0.29;Polyphen-2: impact: benign, score: 0.045	Missense_Mutation	SNP	Diploid	1	.	.	.	8	49832751	49832751	T	A	8:g.49832751T>A	ENST00000020945.1:c.329A>T	0.3		79	185		296	102	44960					73	STAGE I		2	KIRC	3146	-26909	0			103.429	0:ALIVE OR DEAD TUMOR FREE	Not Hispanic Or Latino	5/25/11	0.0731	G1	No
Uterine Corpus Endometrial Carcinoma (TCGA, PanCancer Atlas)	TCGA-A5-A2K5-01	Endometrial Cancer	Uterine Endometrioid Carcinoma	F250L	OncoKB: NA;CIViC: NA;MyCancerGenome: not present;CancerHotspot: no;3DHotspot: no	MutationAssessor: impact: medium, score: 2.785;SIFT: impact: deleterious, score: 0;Polyphen-2: impact: probably_damaging, score: 1	Missense_Mutation	SNP	Diploid		.	.	.	8	49831423	49831423	G	T	8:g.49831423G>T	ENST00000020945.1:c.750C>A	0.43		55	73		99	8510	44988					76		2009	0	UCEC	752	-28057	0	24.723	0:DiseaseFree	24.723	0:ALIVE OR DEAD TUMOR FREE	Not Hispanic Or Latino	2010-04-11	0.0001	G3	No
Uterine Corpus Endometrial Carcinoma (TCGA, PanCancer Atlas)	TCGA-AX-A06F-01	Endometrial Cancer	Uterine Endometrioid Carcinoma	P40S	OncoKB: NA;CIViC: NA;MyCancerGenome: not present;CancerHotspot: no;3DHotspot: no	MutationAssessor: impact: low, score: 0.945;SIFT: impact: tolerated, score: 0.15;Polyphen-2: impact: benign, score: 0.003	Missense_Mutation	SNP	Diploid		.	.	.	8	49832962	49832962	G	A	8:g.49832962G>A	ENST00000020945.1:c.118C>T	0.39		37	59		86	7277	44960			rs891783277		59		1988	0	UCEC	1748	-21624	0			57.4679	0:ALIVE OR DEAD TUMOR FREE	Not Hispanic Or Latino	5/25/11	0.0013	G3	No
Uterine Corpus Endometrial Carcinoma (TCGA, PanCancer Atlas)	TCGA-B5-A0JY-01	Endometrial Cancer	Uterine Endometrioid Carcinoma	L228M	OncoKB: NA;CIViC: NA;MyCancerGenome: not present;CancerHotspot: no;3DHotspot: no	MutationAssessor: impact: medium, score: 2.15;SIFT: impact: deleterious, score: 0;Polyphen-2: impact: probably_damaging, score: 1	Missense_Mutation	SNP	Diploid	1	.	.	.	8	49831491	49831491	G	T	8:g.49831491G>T	ENST00000020945.1:c.682C>A	0.33		80	162		184	9686	44988					50		1988	0	UCEC	2107	-18475	0	69.2705	0:DiseaseFree	69.2705	0:ALIVE OR DEAD TUMOR FREE		2001-04-11	0.0003	G3	No
Uterine Corpus Endometrial Carcinoma (TCGA, PanCancer Atlas)	TCGA-B5-A0JY-01	Endometrial Cancer	Uterine Endometrioid Carcinoma	V41A	OncoKB: NA;CIViC: NA;MyCancerGenome: not present;CancerHotspot: no;3DHotspot: no	MutationAssessor: impact: low, score: 1.205;SIFT: impact: tolerated, score: 0.83;Polyphen-2: impact: benign, score: 0	Missense_Mutation	SNP	Diploid	1	.	.	.	8	49832958	49832958	A	G	8:g.49832958A>G	ENST00000020945.1:c.122T>C	0.29		52	128		100	9686	44960					50		1988	0	UCEC	2107	-18475	0	69.2705	0:DiseaseFree	69.2705	0:ALIVE OR DEAD TUMOR FREE		2001-04-11	0.0003	G3	No
Uterine Corpus Endometrial Carcinoma (TCGA, PanCancer Atlas)	TCGA-B5-A0JY-01	Endometrial Cancer	Uterine Endometrioid Carcinoma	K8N	OncoKB: NA;CIViC: NA;MyCancerGenome: not present;CancerHotspot: no;3DHotspot: no	MutationAssessor: impact: medium, score: 2.415;SIFT: impact: deleterious, score: 0;Polyphen-2: impact: probably_damaging, score: 0.997	Missense_Mutation	SNP	Diploid	1	.	.	.	8	49833801	49833801	C	A	8:g.49833801C>A	ENST00000020945.1:c.24G>T	0.36		131	231		278	9686	44929					50		1988	0	UCEC	2107	-18475	0	69.2705	0:DiseaseFree	69.2705	0:ALIVE OR DEAD TUMOR FREE		2001-04-11	0.0003	G3	No
Uterine Corpus Endometrial Carcinoma (TCGA, PanCancer Atlas)	TCGA-D1-A163-01	Endometrial Cancer	Uterine Endometrioid Carcinoma	K175E	OncoKB: NA;CIViC: NA;MyCancerGenome: not present;CancerHotspot: no;3DHotspot: no	MutationAssessor: impact: low, score: 1.715;SIFT: impact: deleterious, score: 0;Polyphen-2: impact: probably_damaging, score: 1	Missense_Mutation	SNP	Diploid	1	.	.	.	8	49832557	49832557	T	C	8:g.49832557T>C	ENST00000020945.1:c.523A>G	0.34		47	90		179	570	44960					50		1995	0	UCEC	991	-18604	0	7.33143	1:Recurred/Progressed	32.5805	0:ALIVE OR DEAD TUMOR FREE	Not Hispanic Or Latino	4/13/11	0.0001	G2	No
Uterine Corpus Endometrial Carcinoma (TCGA, PanCancer Atlas)	TCGA-AX-A05Z-01	Endometrial Cancer	Uterine Endometrioid Carcinoma	I28S	OncoKB: NA;CIViC: NA;MyCancerGenome: not present;CancerHotspot: no;3DHotspot: no	MutationAssessor: impact: medium, score: 2.175;SIFT: impact: tolerated, score: 0.5;Polyphen-2: impact: benign, score: 0.006	Missense_Mutation	SNP	Diploid	1	.	.	.	8	49832997	49832997	A	C	8:g.49832997A>C	ENST00000020945.1:c.83T>G	0.38		31	51		139	7370	44960					37		1988	1	UCEC	2175	-13529	0	71.5061	0:DiseaseFree	71.5061	0:ALIVE OR DEAD TUMOR FREE	Hispanic Or Latino	5/24/11	0.019	G2	No
Uterine Corpus Endometrial Carcinoma (TCGA, PanCancer Atlas)	TCGA-A5-A0G2-01	Endometrial Cancer	Uterine Serous Carcinoma/Uterine Papillary Serous Carcinoma	X209_splice	OncoKB: NA;CIViC: NA;MyCancerGenome: not present;CancerHotspot: no;3DHotspot: no	MutationAssessor: NA;SIFT: NA;Polyphen-2: NA	Splice_Site	INS	Diploid		.	.	.	8	49831548	49831549	-	A	8:g.49831548_49831549insA	ENST00000020945.1:c.626-2_626-1insT	0.23		15	51		49	25698						57			12	UCEC	4549	-20953	0	149.555	0:DiseaseFree	149.555	0:ALIVE OR DEAD TUMOR FREE	Not Hispanic Or Latino	9/16/10	0.3729	G3	No
Uterine Corpus Endometrial Carcinoma (TCGA, PanCancer Atlas)	TCGA-A5-A0G2-01	Endometrial Cancer	Uterine Serous Carcinoma/Uterine Papillary Serous Carcinoma	P120L	OncoKB: NA;CIViC: NA;MyCancerGenome: not present;CancerHotspot: no;3DHotspot: no	MutationAssessor: impact: low, score: 1.04;SIFT: impact: deleterious, score: 0.02;Polyphen-2: impact: benign, score: 0.01	Missense_Mutation	SNP	Diploid		.	.	.	8	49832721	49832721	G	A	8:g.49832721G>A	ENST00000020945.1:c.359C>T	0.27		36	99		205	25698	44960					57			12	UCEC	4549	-20953	0	149.555	0:DiseaseFree	149.555	0:ALIVE OR DEAD TUMOR FREE	Not Hispanic Or Latino	9/16/10	0.3729	G3	No
Uterine Corpus Endometrial Carcinoma (TCGA, PanCancer Atlas)	TCGA-AX-A06F-01	Endometrial Cancer	Uterine Endometrioid Carcinoma	C133*	OncoKB: NA;CIViC: NA;MyCancerGenome: not present;CancerHotspot: no;3DHotspot: no	MutationAssessor: NA;SIFT: NA;Polyphen-2: NA	Nonsense_Mutation	SNP	Diploid		.	.	.	8	49832681	49832681	G	T	8:g.49832681G>T	ENST00000020945.1:c.399C>A	0.34		37	73		88	7277	44960					59		1988	0	UCEC	1748	-21624	0			57.4679	0:ALIVE OR DEAD TUMOR FREE	Not Hispanic Or Latino	5/25/11	0.0013	G3	No
Uterine Corpus Endometrial Carcinoma (TCGA, PanCancer Atlas)	TCGA-B5-A0JY-01	Endometrial Cancer	Uterine Endometrioid Carcinoma	Y37*	OncoKB: NA;CIViC: NA;MyCancerGenome: not present;CancerHotspot: no;3DHotspot: no	MutationAssessor: NA;SIFT: NA;Polyphen-2: NA	Nonsense_Mutation	SNP	Diploid		.	.	.	8	49832969	49832969	G	T	8:g.49832969G>T	ENST00000020945.1:c.111C>A	0.2		33	134		89	9686	44960					50		1988	0	UCEC	2107	-18475	0	69.2705	0:DiseaseFree	69.2705	0:ALIVE OR DEAD TUMOR FREE		2001-04-11	0.0003	G3	No
Uterine Corpus Endometrial Carcinoma (TCGA, PanCancer Atlas)	TCGA-B5-A3FA-01	Endometrial Cancer	Uterine Endometrioid Carcinoma	P43S	OncoKB: NA;CIViC: NA;MyCancerGenome: not present;CancerHotspot: no;3DHotspot: no	MutationAssessor: impact: medium, score: 1.95;SIFT: impact: tolerated, score: 0.1;Polyphen-2: impact: possibly_damaging, score: 0.727	Missense_Mutation	SNP	Diploid	1	.	.	.	8	49832953	49832953	G	A	8:g.49832953G>A	ENST00000020945.1:c.127C>T	0.31		23	51		81	9645	44960					73		1988	0	UCEC	2929	-26850	0			96.2948	0:ALIVE OR DEAD TUMOR FREE		3/19/12	0.0003	G3	No
Uterine Corpus Endometrial Carcinoma (TCGA, PanCancer Atlas)	TCGA-EY-A1GI-01	Endometrial Cancer	Uterine Endometrioid Carcinoma	N12D	OncoKB: NA;CIViC: NA;MyCancerGenome: not present;CancerHotspot: no;3DHotspot: no	MutationAssessor: impact: low, score: 0.97;SIFT: impact: tolerated, score: 0.09;Polyphen-2: impact: benign, score: 0.152	Missense_Mutation	SNP	Diploid		.	.	.	8	49833791	49833791	T	C	8:g.49833791T>C	ENST00000020945.1:c.34A>G	0.49		21	22		41	4487	44929	2.13605e-05		rs763952937		52		2009	0	UCEC	710	-19117	0	23.3422	0:DiseaseFree	23.3422	0:ALIVE OR DEAD TUMOR FREE	Not Hispanic Or Latino	5/18/11	0.0005	G2	No
Lung Adenocarcinoma (TCGA, PanCancer Atlas)	TCGA-62-A46R-01	Non-Small Cell Lung Cancer	Lung Adenocarcinoma	R179W	OncoKB: NA;CIViC: NA;MyCancerGenome: not present;CancerHotspot: no;3DHotspot: no	MutationAssessor: impact: medium, score: 3.12;SIFT: impact: deleterious, score: 0;Polyphen-2: impact: probably_damaging, score: 1	Missense_Mutation	SNP	Gain		.	.	.	8	49832545	49832545	G	A	8:g.49832545G>A	ENST00000020945.1:c.535C>T	0.1		10	89		94	170	44960					54	STAGE IB	6TH	24	LUAD		-20063	0	56.7117	0:DiseaseFree	56.7117	0:ALIVE OR DEAD TUMOR FREE	Not Hispanic Or Latino	10/29/12	0.3944		No
Lung Adenocarcinoma (TCGA, PanCancer Atlas)	TCGA-50-5933-01	Non-Small Cell Lung Cancer	Lung Adenocarcinoma	L117I	OncoKB: NA;CIViC: NA;MyCancerGenome: not present;CancerHotspot: no;3DHotspot: no	MutationAssessor: impact: low, score: 1.1;SIFT: impact: tolerated, score: 0.2;Polyphen-2: impact: benign, score: 0.001	Missense_Mutation	SNP	Gain	1	.	.	.	8	49832731	49832731	G	T	8:g.49832731G>T	ENST00000020945.1:c.349C>A	0.24		79	252		282	495	44960					72	STAGE IIIB	5TH	24	LUAD	2370	-26377	0	78.6731	0:DiseaseFree	78.6731	0:ALIVE OR DEAD TUMOR FREE	Not Hispanic Or Latino	2007-02-11	0.1504		No
Lung Adenocarcinoma (TCGA, PanCancer Atlas)	TCGA-78-7535-01	Non-Small Cell Lung Cancer	Lung Adenocarcinoma	A67D	OncoKB: NA;CIViC: NA;MyCancerGenome: not present;CancerHotspot: no;3DHotspot: no	MutationAssessor: impact: low, score: 1.525;SIFT: impact: tolerated, score: 0.52;Polyphen-2: impact: benign, score: 0.006	Missense_Mutation	SNP	Gain	1	.	.	.	8	49832880	49832880	G	T	8:g.49832880G>T	ENST00000020945.1:c.200C>A	0.3		54	126		156	146	44960					45	STAGE IB	6TH	30	LUAD		-16571	0			31.1997	1:DEAD WITH TUMOR		1/19/12	0.7843		No
Lung Adenocarcinoma (TCGA, PanCancer Atlas)	TCGA-38-4631-01	Non-Small Cell Lung Cancer	Lung Adenocarcinoma	C151W	OncoKB: NA;CIViC: NA;MyCancerGenome: not present;CancerHotspot: no;3DHotspot: no	MutationAssessor: impact: low, score: 1.665;SIFT: impact: deleterious, score: 0.02;Polyphen-2: impact: benign, score: 0.328	Missense_Mutation	SNP	Gain	1	.	.	.	8	49832627	49832627	G	C	8:g.49832627G>C	ENST00000020945.1:c.453C>G	0.12		12	90		119	689	44960					72	STAGE IB		20	LUAD		-26538	0			11.6382	1:DEAD WITH TUMOR	Not Hispanic Or Latino	12/14/10	0.4032		No
Lung Adenocarcinoma (TCGA, PanCancer Atlas)	TCGA-17-Z003-01	Non-Small Cell Lung Cancer	Lung Adenocarcinoma	L33V	OncoKB: NA;CIViC: NA;MyCancerGenome: not present;CancerHotspot: no;3DHotspot: no	MutationAssessor: impact: low, score: 1.49;SIFT: impact: tolerated, score: 0.24;Polyphen-2: impact: benign, score: 0.003	Missense_Mutation	SNP			.	.	.	8	49832983	49832983	G	C	8:g.49832983G>C	ENST00000020945.1:c.97C>G	0.14		14	87		137	234	44960	7.97219e-06		rs748128814						LUAD
Lung Adenocarcinoma (TCGA, PanCancer Atlas)	TCGA-17-Z026-01	Non-Small Cell Lung Cancer	Lung Adenocarcinoma	Q233H	OncoKB: NA;CIViC: NA;MyCancerGenome: not present;CancerHotspot: no;3DHotspot: no	MutationAssessor: impact: neutral, score: 0.585;SIFT: impact: deleterious, score: 0;Polyphen-2: impact: probably_damaging, score: 1	Missense_Mutation	SNP			.	.	.	8	49831474	49831474	C	A	8:g.49831474C>A	ENST00000020945.1:c.699G>T	0.25		13	38		58	872	44988									LUAD
Lung Adenocarcinoma (TCGA, PanCancer Atlas)	TCGA-50-5066-01	Non-Small Cell Lung Cancer	Lung Adenocarcinoma	X209_splice	OncoKB: NA;CIViC: NA;MyCancerGenome: not present;CancerHotspot: no;3DHotspot: no	MutationAssessor: NA;SIFT: NA;Polyphen-2: NA	Splice_Site	SNP	ShallowDel		.	.	.	8	49831549	49831549	T	A	8:g.49831549T>A	ENST00000020945.1:c.626-2A>T	0.1		3	28		39	264						72	STAGE IB	6TH	11	LUAD	1442	-26385	0	15.682	1:Recurred/Progressed	47.4077	0:ALIVE OR DEAD TUMOR FREE	Not Hispanic Or Latino	2007-02-11	0.0599		No
Lung Adenocarcinoma (TCGA, PanCancer Atlas)	TCGA-55-7994-01	Non-Small Cell Lung Cancer	Lung Adenocarcinoma	K97M	OncoKB: NA;CIViC: NA;MyCancerGenome: not present;CancerHotspot: no;3DHotspot: no	MutationAssessor: impact: medium, score: 1.95;SIFT: impact: tolerated, score: 0.11;Polyphen-2: impact: benign, score: 0.258	Missense_Mutation	SNP	Gain		.	.	.	8	49832790	49832790	T	A	8:g.49832790T>A	ENST00000020945.1:c.290A>T	0.48		92	100		139	1390	44960					81	STAGE IIB	7TH	16	LUAD	603	-29858	0	19.8244	0:DiseaseFree	19.8244	0:ALIVE OR DEAD TUMOR FREE	Not Hispanic Or Latino	2005-07-12	0.5861		No
Lung Adenocarcinoma (TCGA, PanCancer Atlas)	TCGA-55-7994-01	Non-Small Cell Lung Cancer	Lung Adenocarcinoma	G78*	OncoKB: NA;CIViC: NA;MyCancerGenome: not present;CancerHotspot: no;3DHotspot: no	MutationAssessor: NA;SIFT: NA;Polyphen-2: NA	Nonsense_Mutation	SNP	Gain		.	.	.	8	49832848	49832848	C	A	8:g.49832848C>A	ENST00000020945.1:c.232G>T	0.52		62	57		101	1390	44960					81	STAGE IIB	7TH	16	LUAD	603	-29858	0	19.8244	0:DiseaseFree	19.8244	0:ALIVE OR DEAD TUMOR FREE	Not Hispanic Or Latino	2005-07-12	0.5861		No
Lung Adenocarcinoma (TCGA, PanCancer Atlas)	TCGA-55-8302-01	Non-Small Cell Lung Cancer	Lung Adenocarcinoma	N71K	OncoKB: NA;CIViC: NA;MyCancerGenome: not present;CancerHotspot: no;3DHotspot: no	MutationAssessor: impact: low, score: 1.355;SIFT: impact: tolerated, score: 0.88;Polyphen-2: impact: benign, score: 0	Missense_Mutation	SNP	Gain		.	.	.	8	49832867	49832867	A	T	8:g.49832867A>T	ENST00000020945.1:c.213T>A	0.14		42	260		162	613	44960					54	STAGE IB	7TH	12	LUAD	478	-20011	0	15.7149	0:DiseaseFree	15.7149	0:ALIVE OR DEAD TUMOR FREE		2012-03-12	0.1708		No
Lung Adenocarcinoma (TCGA, PanCancer Atlas)	TCGA-78-7155-01	Non-Small Cell Lung Cancer	Lung Adenocarcinoma	G142V	OncoKB: NA;CIViC: NA;MyCancerGenome: not present;CancerHotspot: no;3DHotspot: no	MutationAssessor: impact: low, score: 1.37;SIFT: impact: deleterious, score: 0;Polyphen-2: impact: probably_damaging, score: 0.996	Missense_Mutation	SNP	Gain	1	.	.	.	8	49832655	49832655	C	A	8:g.49832655C>A	ENST00000020945.1:c.425G>T	0.32		34	73		119	1403	44960					68	STAGE IB	6TH	18	LUAD		-24863	0			38.4982			9/28/11	0.4353		No
Lung Adenocarcinoma (TCGA, PanCancer Atlas)	TCGA-78-7155-01	Non-Small Cell Lung Cancer	Lung Adenocarcinoma	G142W	OncoKB: NA;CIViC: NA;MyCancerGenome: not present;CancerHotspot: no;3DHotspot: no	MutationAssessor: impact: medium, score: 2.705;SIFT: impact: deleterious, score: 0;Polyphen-2: impact: probably_damaging, score: 1	Missense_Mutation	SNP	Gain	1	.	.	.	8	49832656	49832656	C	A	8:g.49832656C>A	ENST00000020945.1:c.424G>T	0.31		34	74		121	1403	44960					68	STAGE IB	6TH	18	LUAD		-24863	0			38.4982			9/28/11	0.4353		No
Lung Adenocarcinoma (TCGA, PanCancer Atlas)	TCGA-78-8660-01	Non-Small Cell Lung Cancer	Lung Adenocarcinoma	C161Y	OncoKB: NA;CIViC: NA;MyCancerGenome: not present;CancerHotspot: no;3DHotspot: no	MutationAssessor: impact: high, score: 4.015;SIFT: impact: deleterious, score: 0;Polyphen-2: impact: probably_damaging, score: 1	Missense_Mutation	SNP	Gain		.	.	.	8	49832598	49832598	C	T	8:g.49832598C>T	ENST00000020945.1:c.482G>A	0.12		20	150		91	221	44960					69	STAGE IIB	6TH	8	LUAD		-25422	0			10.5533	1:DEAD WITH TUMOR		10/23/12	0.0071		No
Lung Adenocarcinoma (TCGA, PanCancer Atlas)	TCGA-86-A4JF-01	Non-Small Cell Lung Cancer	Lung Adenocarcinoma	Q68R	OncoKB: NA;CIViC: NA;MyCancerGenome: not present;CancerHotspot: no;3DHotspot: no	MutationAssessor: impact: neutral, score: 0;SIFT: impact: tolerated, score: 0.54;Polyphen-2: impact: benign, score: 0	Missense_Mutation	SNP	ShallowDel		.	.	.	8	49832877	49832877	T	C	8:g.49832877T>C	ENST00000020945.1:c.203A>G	0.1		14	120		156	1226	44960					56	STAGE IIB	7TH	18	LUAD	536	-20491	0	14.3341	1:Recurred/Progressed	24.2299	1:DEAD WITH TUMOR	Not Hispanic Or Latino	2/14/13	0.1097		No
Esophageal Adenocarcinoma (TCGA, PanCancer Atlas)	TCGA-L5-A8NR-01	Esophagogastric Cancer	Esophageal Adenocarcinoma	V266A	OncoKB: NA;CIViC: NA;MyCancerGenome: not present;CancerHotspot: no;3DHotspot: no	MutationAssessor: impact: low, score: 1.1;SIFT: impact: tolerated_low_confidence, score: 0.92;Polyphen-2: impact: benign, score: 0	Missense_Mutation	SNP	Gain		.	.	.	8	49831376	49831376	A	G	8:g.49831376A>G	ENST00000020945.1:c.797T>C	0.21		20	75		76	187	44988					81	STAGE III	5TH	17	ESCA	265	-29730	0			8.71223	0:ALIVE OR DEAD TUMOR FREE		2003-10-14	0.4259	GX	No
Esophageal Adenocarcinoma (TCGA, PanCancer Atlas)	TCGA-JY-A93D-01	Esophagogastric Cancer	Esophageal Adenocarcinoma	L199V	OncoKB: NA;CIViC: NA;MyCancerGenome: not present;CancerHotspot: no;3DHotspot: no	MutationAssessor: impact: neutral, score: 0.605;SIFT: impact: deleterious, score: 0;Polyphen-2: impact: probably_damaging, score: 0.997	Missense_Mutation	SNP	Gain		.	.	.	8	49832485	49832485	A	C	8:g.49832485A>C	ENST00000020945.1:c.595T>G	0.33		16	32		58	92	44960					51	STAGE IIIC	7TH	10	ESCA	769	-18813	0	24.0655	1:Recurred/Progressed	31.5613	1:DEAD WITH TUMOR		2007-03-14	0.1434	G3	No
Esophageal Adenocarcinoma (TCGA, PanCancer Atlas)	TCGA-JY-A93F-01	Esophagogastric Cancer	Esophageal Squamous Cell Carcinoma	S247F	OncoKB: NA;CIViC: NA;MyCancerGenome: not present;CancerHotspot: no;3DHotspot: no	MutationAssessor: impact: low, score: 1.6;SIFT: impact: tolerated, score: 0.06;Polyphen-2: impact: benign, score: 0.081	Missense_Mutation	SNP	Gain		.	.	.	8	49831433	49831433	G	A	8:g.49831433G>A	ENST00000020945.1:c.740C>T	0.28		32	83		81	84	44988					58	STAGE IB	7TH	2	ESCA	731	-21257	0	24.0326	0:DiseaseFree	24.0326	0:ALIVE OR DEAD TUMOR FREE		6/20/14	0.1057	G1	No
Esophageal Adenocarcinoma (TCGA, PanCancer Atlas)	TCGA-M9-A5M8-01	Esophagogastric Cancer	Esophageal Adenocarcinoma	Y19*	OncoKB: NA;CIViC: NA;MyCancerGenome: not present;CancerHotspot: no;3DHotspot: no	MutationAssessor: NA;SIFT: NA;Polyphen-2: NA	Nonsense_Mutation	SNP	Diploid		.	.	.	8	49833768	49833768	G	C	8:g.49833768G>C	ENST00000020945.1:c.57C>G	0.49		20	21		51	71	44929					58	STAGE IIA	7TH	10	ESCA	1007	-21433	0	33.1065	0:DiseaseFree	33.1065	0:ALIVE OR DEAD TUMOR FREE		9/25/13	0.2834	G2	No
Esophageal Adenocarcinoma (TCGA, PanCancer Atlas)	TCGA-IG-A3I8-01	Esophagogastric Cancer	Esophageal Squamous Cell Carcinoma	D152N	OncoKB: NA;CIViC: NA;MyCancerGenome: not present;CancerHotspot: no;3DHotspot: no	MutationAssessor: impact: neutral, score: 0.735;SIFT: impact: tolerated, score: 0.24;Polyphen-2: impact: benign, score: 0.111	Missense_Mutation	SNP	Gain		.	.	.	8	49832626	49832626	C	T	8:g.49832626C>T	ENST00000020945.1:c.454G>A	0.15		15	82		47	95	44960					51	STAGE IIA	7TH	20	ESCA	1012	-18786	0	33.2709	0:DiseaseFree	33.2709	0:ALIVE OR DEAD TUMOR FREE	Not Hispanic Or Latino	6/26/12	0.2437	G2	No
Skin Cutaneous Melanoma (TCGA, PanCancer Atlas)	TCGA-ER-A3ES-06	Melanoma	Cutaneous Melanoma	S30F	OncoKB: NA;CIViC: NA;MyCancerGenome: not present;CancerHotspot: no;3DHotspot: no	MutationAssessor: impact: medium, score: 1.95;SIFT: impact: tolerated, score: 0.65;Polyphen-2: impact: possibly_damaging, score: 0.459	Missense_Mutation	SNP	Diploid	2	.	.	.	8	49832991	49832991	G	A	8:g.49832991G>A	ENST00000020945.1:c.89C>T	0.49		92	96		235	21	44960					25			1	SKCM		-9366	0			247.033	1:DEAD WITH TUMOR	Not Hispanic Or Latino	2005-02-12	0.1219		Yes
Skin Cutaneous Melanoma (TCGA, PanCancer Atlas)	TCGA-ER-A19P-06	Melanoma	Cutaneous Melanoma	K239E	OncoKB: NA;CIViC: NA;MyCancerGenome: not present;CancerHotspot: no;3DHotspot: no	MutationAssessor: impact: medium, score: 2.305;SIFT: impact: deleterious, score: 0;Polyphen-2: impact: possibly_damaging, score: 0.897	Missense_Mutation	SNP	Diploid	4	.	.	.	8	49831458	49831458	T	C	8:g.49831458T>C	ENST00000020945.1:c.715A>G	0.13		21	138		120	2913	44988					47		4TH	8	SKCM		-17511	0			162.08	1:DEAD WITH TUMOR	Not Hispanic Or Latino	4/20/12	0.0267		No
Skin Cutaneous Melanoma (TCGA, PanCancer Atlas)	TCGA-EB-A5UN-06	Melanoma	Cutaneous Melanoma	P197L	OncoKB: NA;CIViC: NA;MyCancerGenome: not present;CancerHotspot: no;3DHotspot: no	MutationAssessor: impact: neutral, score: -0.155;SIFT: impact: deleterious, score: 0;Polyphen-2: impact: probably_damaging, score: 1	Missense_Mutation	SNP	Diploid		.	.	.	8	49832490	49832490	G	A	8:g.49832490G>A	ENST00000020945.1:c.590C>T	0.19		21	88		91	625	44960					49	STAGE IIC	6TH	11	SKCM	1792	-18226	0			58.9144	0:ALIVE OR DEAD TUMOR FREE	Not Hispanic Or Latino	2007-12-13	0.2864		No
Stomach Adenocarcinoma (TCGA, PanCancer Atlas)	TCGA-CG-5728-01	Esophagogastric Cancer	Intestinal Type Stomach Adenocarcinoma	N245Tfs*22	OncoKB: NA;CIViC: NA;MyCancerGenome: not present;CancerHotspot: no;3DHotspot: no	MutationAssessor: NA;SIFT: NA;Polyphen-2: NA	Frame_Shift_Del	DEL	Gain		.	.	.	8	49831439	49831439	T	-	8:g.49831439del	ENST00000020945.1:c.734del	0.16		38	200		248	1286	44988					88	STAGE IB	5TH	3	STAD	1980	-32293	0			65.0952	0:ALIVE OR DEAD TUMOR FREE		3/22/11	0.0721	G3	No
Stomach Adenocarcinoma (TCGA, PanCancer Atlas)	TCGA-BR-8680-01	Esophagogastric Cancer	Tubular Stomach Adenocarcinoma	R205I	OncoKB: NA;CIViC: NA;MyCancerGenome: not present;CancerHotspot: no;3DHotspot: no	MutationAssessor: impact: medium, score: 2.07;SIFT: impact: deleterious, score: 0;Polyphen-2: impact: probably_damaging, score: 1	Missense_Mutation	SNP	Diploid	3	.	.	.	8	49832466	49832466	C	A	8:g.49832466C>A	ENST00000020945.1:c.614G>T	0.35		44	83		132	5406	44960					45	STAGE IV	7TH	2	STAD	972	-16637	0			31.9558	0:ALIVE OR DEAD TUMOR FREE	Not Hispanic Or Latino	2009-11-12	0.1205	G2	No
Stomach Adenocarcinoma (TCGA, PanCancer Atlas)	TCGA-BR-8591-01	Esophagogastric Cancer	Stomach Adenocarcinoma	G78R	OncoKB: NA;CIViC: NA;MyCancerGenome: not present;CancerHotspot: no;3DHotspot: no	MutationAssessor: impact: medium, score: 2.125;SIFT: impact: tolerated, score: 0.54;Polyphen-2: impact: benign, score: 0.023	Missense_Mutation	SNP	Gain	2	.	.	.	8	49832848	49832848	C	T	8:g.49832848C>T	ENST00000020945.1:c.232G>A	0.16		31	159		166	1365	44960			rs915887115		79	STAGE IIIC	7TH	2	STAD	856	-29054	0	28.1422	0:DiseaseFree	28.1422	0:ALIVE OR DEAD TUMOR FREE	Not Hispanic Or Latino	8/31/12	0.0525	G3	No
Stomach Adenocarcinoma (TCGA, PanCancer Atlas)	TCGA-HU-A4GN-01	Esophagogastric Cancer	Tubular Stomach Adenocarcinoma	G78R	OncoKB: NA;CIViC: NA;MyCancerGenome: not present;CancerHotspot: no;3DHotspot: no	MutationAssessor: impact: medium, score: 2.125;SIFT: impact: tolerated, score: 0.54;Polyphen-2: impact: benign, score: 0.023	Missense_Mutation	SNP	Gain	2	.	.	.	8	49832848	49832848	C	T	8:g.49832848C>T	ENST00000020945.1:c.232G>A	0.23		32	110		132	1084	44960			rs915887115		61	STAGE IIA	7TH	0	STAD	912	-22288	0	5.52323	1:Recurred/Progressed	29.9832	0:ALIVE OR DEAD TUMOR FREE	Not Hispanic Or Latino	2003-11-13	0.0002	G2	No
Stomach Adenocarcinoma (TCGA, PanCancer Atlas)	TCGA-D7-6822-01	Esophagogastric Cancer	Tubular Stomach Adenocarcinoma	T249P	OncoKB: NA;CIViC: NA;MyCancerGenome: not present;CancerHotspot: no;3DHotspot: no	MutationAssessor: impact: low, score: 1.78;SIFT: impact: deleterious, score: 0;Polyphen-2: impact: probably_damaging, score: 0.998	Missense_Mutation	SNP	Gain	1	.	.	.	8	49831428	49831428	T	G	8:g.49831428T>G	ENST00000020945.1:c.745A>C	0.19		53	231		219	230	44988					77	STAGE IB	7TH	14	STAD	375	-28214	0	12.3286	0:DiseaseFree	12.3286	0:ALIVE OR DEAD TUMOR FREE	Not Hispanic Or Latino	7/21/11	0.465	G2	No
Stomach Adenocarcinoma (TCGA, PanCancer Atlas)	TCGA-BR-4368-01	Esophagogastric Cancer	Stomach Adenocarcinoma	F222Lfs*7	OncoKB: NA;CIViC: NA;MyCancerGenome: not present;CancerHotspot: no;3DHotspot: no	MutationAssessor: NA;SIFT: NA;Polyphen-2: NA	Frame_Shift_Del	DEL	Gain		.	.	.	8	49831507	49831507	A	-	8:g.49831507del	ENST00000020945.1:c.666del	0.19		25	108		137	1158	44988					78	STAGE IV	6TH	15	STAD	0	-28770	0			0	0:ALIVE OR DEAD TUMOR FREE	Not Hispanic Or Latino	2006-06-11	0.0058	G3	No
Stomach Adenocarcinoma (TCGA, PanCancer Atlas)	TCGA-BR-6452-01	Esophagogastric Cancer	Stomach Adenocarcinoma	M39T	OncoKB: NA;CIViC: NA;MyCancerGenome: not present;CancerHotspot: no;3DHotspot: no	MutationAssessor: impact: low, score: 1.355;SIFT: impact: tolerated, score: 0.43;Polyphen-2: impact: benign, score: 0.003	Missense_Mutation	SNP	Gain	1	.	.	.	8	49832964	49832964	A	G	8:g.49832964A>G	ENST00000020945.1:c.116T>C	0.05		13	244		169	5046	44960					78	STAGE IIA	7TH	2	STAD	1055	-28827	0	34.6846	0:DiseaseFree	34.6846	0:ALIVE OR DEAD TUMOR FREE	Not Hispanic Or Latino	8/19/11	0.0507	G3	No
Stomach Adenocarcinoma (TCGA, PanCancer Atlas)	TCGA-FP-7829-01	Esophagogastric Cancer	Mucinous Stomach Adenocarcinoma	A52E	OncoKB: NA;CIViC: NA;MyCancerGenome: not present;CancerHotspot: no;3DHotspot: no	MutationAssessor: impact: medium, score: 2.39;SIFT: impact: tolerated, score: 0.29;Polyphen-2: impact: benign, score: 0.08	Missense_Mutation	SNP	Gain	1	.	.	.	8	49832925	49832925	G	T	8:g.49832925G>T	ENST00000020945.1:c.155C>A	0.14		43	275		295	216	44960					69	STAGE IIB	7TH	16	STAD	594	-25534	0	19.5286	0:DiseaseFree	19.5286	0:ALIVE OR DEAD TUMOR FREE	Not Hispanic Or Latino	2003-09-12	0.5793	G2	No
Stomach Adenocarcinoma (TCGA, PanCancer Atlas)	TCGA-BR-A4J7-01	Esophagogastric Cancer	Mucinous Stomach Adenocarcinoma	P31S	OncoKB: NA;CIViC: NA;MyCancerGenome: not present;CancerHotspot: no;3DHotspot: no	MutationAssessor: impact: low, score: 1.625;SIFT: impact: tolerated, score: 0.1;Polyphen-2: impact: benign, score: 0.051	Missense_Mutation	SNP	Diploid	1	.	.	.	8	49832989	49832989	G	A	8:g.49832989G>A	ENST00000020945.1:c.91C>T	0.13		15	104		135	48	44960					49	STAGE IIB	7TH	14	STAD	989	-17932	0	32.5147	0:DiseaseFree	32.5147	0:ALIVE OR DEAD TUMOR FREE	Not Hispanic Or Latino	2002-07-13	0.0232	G3	No
Stomach Adenocarcinoma (TCGA, PanCancer Atlas)	TCGA-KB-A6F7-01	Esophagogastric Cancer	Intestinal Type Stomach Adenocarcinoma	K166N	OncoKB: NA;CIViC: NA;MyCancerGenome: not present;CancerHotspot: no;3DHotspot: no	MutationAssessor: impact: medium, score: 2.81;SIFT: impact: deleterious, score: 0;Polyphen-2: impact: probably_damaging, score: 0.999	Missense_Mutation	SNP	Gain		.	.	.	8	49832582	49832582	C	A	8:g.49832582C>A	ENST00000020945.1:c.498G>T	0.07		6	86		115	94	44960					54	STAGE IB	6TH	9	STAD	1935	-19765	0	63.6157	0:DiseaseFree	63.6157	0:ALIVE OR DEAD TUMOR FREE		12/19/13	0.2326	G3	No
Stomach Adenocarcinoma (TCGA, PanCancer Atlas)	TCGA-HU-A4GT-01	Esophagogastric Cancer	Tubular Stomach Adenocarcinoma	K9R	OncoKB: NA;CIViC: NA;MyCancerGenome: not present;CancerHotspot: no;3DHotspot: no	MutationAssessor: impact: medium, score: 2.58;SIFT: impact: tolerated, score: 0.09;Polyphen-2: impact: possibly_damaging, score: 0.76	Missense_Mutation	SNP	Diploid	1	.	.	.	8	49833799	49833799	T	C	8:g.49833799T>C	ENST00000020945.1:c.26A>G	0.15		23	127		180	1261	44929					71	STAGE IIA	7TH	5	STAD	198	-26231	0	6.50952	0:DiseaseFree	6.50952	0:ALIVE OR DEAD TUMOR FREE	Not Hispanic Or Latino	2003-11-13	0.1736	G3	No
Breast Invasive Carcinoma (TCGA, PanCancer Atlas)	TCGA-A8-A085-01	Breast Cancer	Breast Invasive Ductal Carcinoma	T180Cfs*20	OncoKB: NA;CIViC: NA;MyCancerGenome: not present;CancerHotspot: no;3DHotspot: no	MutationAssessor: NA;SIFT: NA;Polyphen-2: NA	Frame_Shift_Del	DEL	Diploid	1	.	.	.	8	49832526	49832542	CAAGGTAATGTGTGGGT	-	8:g.49832526_49832542del	ENST00000020945.1:c.538_554del	0.41		24	34		104	61	44960					44	STAGE IIB	6TH	4	BRCA	1124	-16377	0	36.953	0:DiseaseFree	36.953	0:ALIVE OR DEAD TUMOR FREE		5/27/11	0.2398		No
Breast Invasive Carcinoma (TCGA, PanCancer Atlas)	TCGA-EW-A2FV-01	Breast Cancer	Breast Invasive Carcinoma (NOS)	N245Tfs*22	OncoKB: NA;CIViC: NA;MyCancerGenome: not present;CancerHotspot: no;3DHotspot: no	MutationAssessor: NA;SIFT: NA;Polyphen-2: NA	Frame_Shift_Del	DEL	Gain		.	.	.	8	49831439	49831439	T	-	8:g.49831439del	ENST00000020945.1:c.734del	0.1		14	126		124	3879	44988					39	STAGE IIIC	7TH	21	BRCA	788	-14316	0	25.9066	0:DiseaseFree	25.9066	0:ALIVE OR DEAD TUMOR FREE	Hispanic Or Latino	2010-05-11	0.1508		No
Breast Invasive Carcinoma (TCGA, PanCancer Atlas)	TCGA-D8-A27G-01	Breast Cancer	Breast Invasive Lobular Carcinoma	D237N	OncoKB: NA;CIViC: NA;MyCancerGenome: not present;CancerHotspot: no;3DHotspot: no	MutationAssessor: impact: neutral, score: 0.47;SIFT: impact: deleterious, score: 0.01;Polyphen-2: impact: probably_damaging, score: 0.982	Missense_Mutation	SNP	Diploid		.	.	.	8	49831464	49831464	C	T	8:g.49831464C>T	ENST00000020945.1:c.709G>A	0.05		5	91		74	813	44988					75	STAGE IIA	7TH	4	BRCA	409	-27521	0	13.4464	0:DiseaseFree	13.4464	0:ALIVE OR DEAD TUMOR FREE	Not Hispanic Or Latino	7/18/11	0.1084		No
Colorectal Adenocarcinoma (TCGA, PanCancer Atlas)	TCGA-AG-3892-01	Colorectal Cancer	Rectal Adenocarcinoma	S141F	OncoKB: NA;CIViC: NA;MyCancerGenome: not present;CancerHotspot: no;3DHotspot: no	MutationAssessor: impact: low, score: 1.845;SIFT: impact: deleterious, score: 0;Polyphen-2: impact: possibly_damaging, score: 0.808	Missense_Mutation	SNP	Diploid	1	.	.	.	8	49832658	49832658	G	A	8:g.49832658G>A	ENST00000020945.1:c.422C>T	0.11		14	111		141	2489	44960					57	STAGE I	6TH	0	READ	396	-20880	0	13.019	0:DiseaseFree	13.019	0:ALIVE OR DEAD TUMOR FREE		5/18/10	0.0003		No
Colorectal Adenocarcinoma (TCGA, PanCancer Atlas)	TCGA-AA-A00N-01	Colorectal Cancer	Mucinous Adenocarcinoma of the Colon and Rectum	S30F	OncoKB: NA;CIViC: NA;MyCancerGenome: not present;CancerHotspot: no;3DHotspot: no	MutationAssessor: impact: medium, score: 1.95;SIFT: impact: tolerated, score: 0.65;Polyphen-2: impact: possibly_damaging, score: 0.459	Missense_Mutation	SNP	Diploid	2	.	.	.	8	49832991	49832991	G	A	8:g.49832991G>A	ENST00000020945.1:c.89C>T	0.27		42	115		335	4875	44960					75	STAGE IIB	6TH	0	COAD		-27667	0			4.01091	1:DEAD WITH TUMOR		6/15/11	0.0007		No
Colorectal Adenocarcinoma (TCGA, PanCancer Atlas)	TCGA-CA-6717-01	Colorectal Cancer	Mucinous Adenocarcinoma of the Colon and Rectum	E261D	OncoKB: NA;CIViC: NA;MyCancerGenome: not present;CancerHotspot: no;3DHotspot: no	MutationAssessor: impact: neutral, score: 0.765;SIFT: impact: tolerated, score: 0.1;Polyphen-2: impact: benign, score: 0.062	Missense_Mutation	SNP	Diploid	2	.	.	.	8	49831390	49831390	T	A	8:g.49831390T>A	ENST00000020945.1:c.783A>T	0.1		9	80		83	9586	44988	3.97636e-06		rs1486877958		57	STAGE IIA	6TH		COAD	388	-20984	0	12.756	0:DiseaseFree	12.756	0:ALIVE OR DEAD TUMOR FREE	Not Hispanic Or Latino	2008-08-11	0		No
Kidney Renal Papillary Cell Carcinoma (TCGA, PanCancer Atlas)	TCGA-A4-A5Y0-01	Renal Non-Clear Cell Carcinoma	Papillary Renal Cell Carcinoma	R3P	OncoKB: NA;CIViC: NA;MyCancerGenome: not present;CancerHotspot: no;3DHotspot: no	MutationAssessor: impact: medium, score: 2.455;SIFT: impact: deleterious, score: 0;Polyphen-2: impact: probably_damaging, score: 0.998	Missense_Mutation	SNP	Diploid	3	.	.	.	8	49833817	49833817	C	G	8:g.49833817C>G	ENST00000020945.1:c.8G>C	0.58		21	15		33	57	44929					61	STAGE I	7TH	3	KIRP	252	-22341	0	8.28484	0:DiseaseFree	8.28484	0:ALIVE OR DEAD TUMOR FREE	Not Hispanic Or Latino	7/15/13	0.0777		No
Kidney Renal Papillary Cell Carcinoma (TCGA, PanCancer Atlas)	TCGA-2Z-A9JD-01	Renal Non-Clear Cell Carcinoma	Papillary Renal Cell Carcinoma	H217N	OncoKB: NA;CIViC: NA;MyCancerGenome: not present;CancerHotspot: no;3DHotspot: no	MutationAssessor: impact: low, score: 1.03;SIFT: impact: deleterious, score: 0.01;Polyphen-2: impact: benign, score: 0.348	Missense_Mutation	SNP	Diploid		.	.	.	8	49831524	49831524	G	T	8:g.49831524G>T	ENST00000020945.1:c.649C>A	0.26		9	26		32	94	44988					66	STAGE I	7TH	4	KIRP	1060	-24370	0			34.8489	0:ALIVE OR DEAD TUMOR FREE	Not Hispanic Or Latino	10/23/14	0.0819		No
Kidney Renal Papillary Cell Carcinoma (TCGA, PanCancer Atlas)	TCGA-A4-7583-01	Renal Non-Clear Cell Carcinoma	Papillary Renal Cell Carcinoma	X209_splice	OncoKB: NA;CIViC: NA;MyCancerGenome: not present;CancerHotspot: no;3DHotspot: no	MutationAssessor: NA;SIFT: NA;Polyphen-2: NA	Splice_Site	SNP	Diploid		.	.	.	8	49831548	49831548	C	A	8:g.49831548C>A	ENST00000020945.1:c.626-1G>T	0.1		4	35		38	295						60	STAGE I	7TH	6	KIRP	3	-21962	0			0.0986291	0:ALIVE OR DEAD TUMOR FREE	Not Hispanic Or Latino	2001-11-12	0.1713		No
Head and Neck Squamous Cell Carcinoma (TCGA, PanCancer Atlas)	TCGA-CV-7427-01	Head and Neck Cancer	Head and Neck Squamous Cell Carcinoma	K188N	OncoKB: NA;CIViC: NA;MyCancerGenome: not present;CancerHotspot: no;3DHotspot: no	MutationAssessor: impact: neutral, score: 0.675;SIFT: impact: tolerated, score: 0.12;Polyphen-2: impact: benign, score: 0.119	Missense_Mutation	SNP	Diploid		.	.	.	8	49832516	49832516	C	G	8:g.49832516C>G	ENST00000020945.1:c.564G>C	0.12		10	76		85	396	44960					73	STAGE II	7TH	3	HNSC		-26975	0	107.9	1:Recurred/Progressed	156.491	0:ALIVE OR DEAD TUMOR FREE	Not Hispanic Or Latino	2/13/12	0.0895	G1	No
Cervical Squamous Cell Carcinoma (TCGA, PanCancer Atlas)	TCGA-2W-A8YY-01	Cervical Cancer	Cervical Squamous Cell Carcinoma	F250L	OncoKB: NA;CIViC: NA;MyCancerGenome: not present;CancerHotspot: no;3DHotspot: no	MutationAssessor: impact: medium, score: 2.785;SIFT: impact: deleterious, score: 0;Polyphen-2: impact: probably_damaging, score: 1	Missense_Mutation	SNP	Diploid		.	.	.	8	49831423	49831423	G	T	8:g.49831423G>T	ENST00000020945.1:c.750C>A	0.32		23	50		61	11307	44988					51		2009	0	CESC	533	-18886	0	17.5231	0:DiseaseFree	17.5231	0:ALIVE OR DEAD TUMOR FREE	Not Hispanic Or Latino	5/15/14	0.0479	G3	No
Cervical Squamous Cell Carcinoma (TCGA, PanCancer Atlas)	TCGA-2W-A8YY-01	Cervical Cancer	Cervical Squamous Cell Carcinoma	S158Y	OncoKB: NA;CIViC: NA;MyCancerGenome: not present;CancerHotspot: no;3DHotspot: no	MutationAssessor: impact: low, score: 1.92;SIFT: impact: tolerated, score: 1;Polyphen-2: impact: benign, score: 0.025	Missense_Mutation	SNP	Diploid		.	.	.	8	49832607	49832607	G	T	8:g.49832607G>T	ENST00000020945.1:c.473C>A	0.09		5	48		49	11307	44960	1.19292e-05		rs769311446		51		2009	0	CESC	533	-18886	0	17.5231	0:DiseaseFree	17.5231	0:ALIVE OR DEAD TUMOR FREE	Not Hispanic Or Latino	5/15/14	0.0479	G3	No
Cervical Squamous Cell Carcinoma (TCGA, PanCancer Atlas)	TCGA-2W-A8YY-01	Cervical Cancer	Cervical Squamous Cell Carcinoma	A125T	OncoKB: NA;CIViC: NA;MyCancerGenome: not present;CancerHotspot: no;3DHotspot: no	MutationAssessor: impact: low, score: 1.445;SIFT: impact: tolerated, score: 0.11;Polyphen-2: impact: benign, score: 0.283	Missense_Mutation	SNP	Diploid		.	.	.	8	49832707	49832707	C	T	8:g.49832707C>T	ENST00000020945.1:c.373G>A	0.22		7	25		40	11307	44960					51		2009	0	CESC	533	-18886	0	17.5231	0:DiseaseFree	17.5231	0:ALIVE OR DEAD TUMOR FREE	Not Hispanic Or Latino	5/15/14	0.0479	G3	No
[truncated: 38 more columns]
